# Supplementary material for: The Transcription Coregulator RIP140 Inhibits Cancer Cell Proliferation by Targeting the Pentose Phosphate Pathway
Source: Int J Mol Sci. 2022 Jul 4;23(13):7419. doi: 10.3390/ijms23137419 (PMC9267222; doi:10.3390/ijms23137419)
Supplement: Supplementary file 1 [file ijms-23-07419-s001.zip]

Archive with 1 entries (1 files):
- ijms-1778338-supplementary.pdf
